# Supplementary material for: Spontaneous formation of a chiral (Mo2O2S2)2+-based cluster driven by dimeric {Te2O6}-based templates
Source: Dalton Trans. 2018 Mar 29;47(18):6283–7. doi: 10.1039/c8dt00832a (PMC5944425; doi:10.1039/c8dt00832a)
Supplement: Supplementary file 2 [file DT-047-C8DT00832A-s002.cif]

# Electronic Supplementary Material (ESI) for Dalton Transactions.
# This journal is © The Royal Society of Chemistry 2018

####################################################################### 
# 
# This file contains crystal structure data downloaded from the 
# Cambridge Structural Database (CSD) hosted by the Cambridge 
# Crystallographic Data Centre (CCDC).
# 
# Full information about CCDC data access policies and citation 
# guidelines are available at http://www.ccdc.cam.ac.uk/access/V1 
# 
# Audit and citation data items may have been added by the CCDC. 
# Please retain this information to preserve the provenance of 
# this file and to allow appropriate attribution of the data. 
# 
#######################################################################

data_ecl3832
_database_code_depnum_ccdc_archive 'CCDC 1550063'
_audit_update_record             
;
2017-05-15 deposited with the CCDC.
2018-03-29 downloaded from the CCDC.
;

_audit_creation_method           SHELXL-2016/6
_shelx_SHELXL_version_number     2016/6
_chemical_name_systematic        ?
_chemical_name_common            ?
_chemical_melting_point          ?
_chemical_formula_moiety         ?
_chemical_formula_sum            'C4 H126 K9 Mo24 N O110 S24 Te6'
_chemical_formula_weight         6138.55

loop_
_atom_type_symbol
_atom_type_description
_atom_type_scat_dispersion_real
_atom_type_scat_dispersion_imag
_atom_type_scat_source
Mo Mo -1.6832 0.6857 'International Tables Vol C Tables 4.2.6.8 and 6.1.1.4'
Te Te -0.5308 1.6751 'International Tables Vol C Tables 4.2.6.8 and 6.1.1.4'
S S 0.1246 0.1234 'International Tables Vol C Tables 4.2.6.8 and 6.1.1.4'
K K 0.2009 0.2494 'International Tables Vol C Tables 4.2.6.8 and 6.1.1.4'
O O 0.0106 0.0060 'International Tables Vol C Tables 4.2.6.8 and 6.1.1.4'
N N 0.0061 0.0033 'International Tables Vol C Tables 4.2.6.8 and 6.1.1.4'
C C 0.0033 0.0016 'International Tables Vol C Tables 4.2.6.8 and 6.1.1.4'
H H 0.0000 0.0000 'International Tables Vol C Tables 4.2.6.8 and 6.1.1.4'

_space_group_crystal_system      monoclinic
_space_group_IT_number           15
_space_group_name_H-M_alt        'C 2/c'
_space_group_name_Hall           '-C 2yc'

_shelx_space_group_comment       
;
The symmetry employed for this shelxl refinement is uniquely defined
by the following loop, which should always be used as a source of
symmetry information in preference to the above space-group names.
They are only intended as comments.
;

loop_
_space_group_symop_operation_xyz
'x, y, z'
'-x, y, -z+1/2'
'x+1/2, y+1/2, z'
'-x+1/2, y+1/2, -z+1/2'
'-x, -y, -z'
'x, -y, z-1/2'
'-x+1/2, -y+1/2, -z'
'x+1/2, -y+1/2, z-1/2'

_cell_length_a                   33.906(3)
_cell_length_b                   18.8942(16)
_cell_length_c                   29.641(3)
_cell_angle_alpha                90
_cell_angle_beta                 119.541(4)
_cell_angle_gamma                90
_cell_volume                     16520(3)
_cell_formula_units_Z            4
_cell_measurement_temperature    150(2)
_cell_measurement_reflns_used    9866
_cell_measurement_theta_min      2.17
_cell_measurement_theta_max      26.3

_exptl_crystal_description       block
_exptl_crystal_colour            orange
_exptl_crystal_density_meas      .
_exptl_crystal_density_method    none
_exptl_crystal_density_diffrn    2.468
_exptl_crystal_F_000             11648
_exptl_transmission_factor_min   ?
_exptl_transmission_factor_max   ?
_exptl_crystal_size_max          0.100
_exptl_crystal_size_mid          0.080
_exptl_crystal_size_min          0.070
_exptl_absorpt_coefficient_mu    3.412
_shelx_estimated_absorpt_T_min   0.727
_shelx_estimated_absorpt_T_max   0.796
_exptl_absorpt_correction_type   empirical
_exptl_absorpt_correction_T_min  0.529
_exptl_absorpt_correction_T_max  0.748
_exptl_absorpt_process_details   SADABS
_exptl_absorpt_special_details   ?
_diffrn_ambient_temperature      150(2)
_diffrn_radiation_wavelength     0.71073
_diffrn_radiation_type           MoK\a
_diffrn_source                   '1uS Microfocus x-ray'
_diffrn_measurement_device_type  'Bruker Apex II Quasar'
_diffrn_measurement_method       '\w & \f scans'
_diffrn_detector_area_resol_mean ?
_diffrn_reflns_number            120222
_diffrn_reflns_av_unetI/netI     0.0726
_diffrn_reflns_av_R_equivalents  0.1150
_diffrn_reflns_limit_h_min       -41
_diffrn_reflns_limit_h_max       41
_diffrn_reflns_limit_k_min       -23
_diffrn_reflns_limit_k_max       23
_diffrn_reflns_limit_l_min       -36
_diffrn_reflns_limit_l_max       36
_diffrn_reflns_theta_min         1.673
_diffrn_reflns_theta_max         26.000
_diffrn_reflns_theta_full        25.242
_diffrn_measured_fraction_theta_max 0.999
_diffrn_measured_fraction_theta_full 0.999
_diffrn_reflns_Laue_measured_fraction_max 0.999
_diffrn_reflns_Laue_measured_fraction_full 0.999
_diffrn_reflns_point_group_measured_fraction_max 0.999
_diffrn_reflns_point_group_measured_fraction_full 0.999
_reflns_number_total             16217
_reflns_number_gt                11584
_reflns_threshold_expression     'I > 2\s(I)'
_reflns_Friedel_coverage         0.000
_reflns_Friedel_fraction_max     .
_reflns_Friedel_fraction_full    .

_reflns_special_details          
;
 Reflections were merged by SHELXL according to the crystal
 class for the calculation of statistics and refinement.
 
 _reflns_Friedel_fraction is defined as the number of unique
 Friedel pairs measured divided by the number that would be
 possible theoretically, ignoring centric projections and
 systematic absences.
;

_computing_data_collection       Apex2
_computing_cell_refinement       Apex2
_computing_data_reduction        Apex2
_computing_structure_solution    'SHELXL-97 (Sheldrick, 2008)'
_computing_structure_refinement  'SHELXL-2016/6 (Sheldrick, 2016)'
_computing_molecular_graphics    Diamond3
_computing_publication_material  WinGX
_refine_special_details          ?
_refine_ls_structure_factor_coef Fsqd
_refine_ls_matrix_type           full
_refine_ls_weighting_scheme      calc
_refine_ls_weighting_details     
'w=1/[\s^2^(Fo^2^)+(0.0674P)^2^+478.6092P] where P=(Fo^2^+2Fc^2^)/3'
_atom_sites_solution_primary     'direct methods'
_atom_sites_solution_secondary   difmap
_atom_sites_solution_hydrogens   .
_refine_ls_hydrogen_treatment    undef
_refine_ls_extinction_method     'SHELXL-2016/6 (Sheldrick 2016)'
_refine_ls_extinction_coef       0.000038(5)
_refine_ls_extinction_expression Fc^*^=kFc[1+0.001xFc^2^\l^3^/sin(2\q)]^-1/4^
_refine_ls_number_reflns         16217
_refine_ls_number_parameters     848
_refine_ls_number_restraints     0
_refine_ls_R_factor_all          0.0847
_refine_ls_R_factor_gt           0.0534
_refine_ls_wR_factor_ref         0.1562
_refine_ls_wR_factor_gt          0.1363
_refine_ls_goodness_of_fit_ref   1.025
_refine_ls_restrained_S_all      1.025
_refine_ls_shift/su_max          0.001
_refine_ls_shift/su_mean         0.000

loop_
_atom_site_label
_atom_site_type_symbol
_atom_site_fract_x
_atom_site_fract_y
_atom_site_fract_z
_atom_site_U_iso_or_equiv
_atom_site_adp_type
_atom_site_occupancy
_atom_site_site_symmetry_order
_atom_site_calc_flag
_atom_site_refinement_flags_posn
_atom_site_refinement_flags_adp
_atom_site_refinement_flags_occupancy
_atom_site_disorder_assembly
_atom_site_disorder_group
Mo1 Mo 0.13374(3) 0.02571(5) 0.54913(3) 0.0237(2) Uani 1 1 d . . . . .
Mo2 Mo 0.17422(3) 0.11265(5) 0.63791(3) 0.0229(2) Uani 1 1 d . . . . .
Mo3 Mo 0.28067(3) 0.13191(5) 0.72116(3) 0.0217(2) Uani 1 1 d . . . . .
Mo4 Mo 0.33674(3) 0.25424(4) 0.75664(3) 0.0211(2) Uani 1 1 d . . . . .
Mo5 Mo 0.30922(3) 0.41534(4) 0.72562(3) 0.0219(2) Uani 1 1 d . . . . .
Mo6 Mo 0.22245(3) 0.47300(4) 0.65456(3) 0.0217(2) Uani 1 1 d . . . . .
Mo7 Mo 0.12518(3) 0.39255(5) 0.58907(3) 0.0224(2) Uani 1 1 d . . . . .
Mo8 Mo 0.06363(3) 0.39464(5) 0.48064(4) 0.0234(2) Uani 1 1 d . . . . .
Mo9 Mo 0.07052(3) 0.46882(5) 0.38777(3) 0.0247(2) Uani 1 1 d . . . . .
Mo10 Mo 0.14151(3) 0.55364(5) 0.39011(3) 0.0238(2) Uani 1 1 d . . . . .
Mo11 Mo 0.23785(3) 0.59892(5) 0.48992(3) 0.0219(2) Uani 1 1 d . . . . .
Mo12 Mo 0.32660(3) 0.57101(5) 0.50872(3) 0.0215(2) Uani 1 1 d . . . . .
Te1 Te 0.23076(3) 0.28393(4) 0.63766(3) 0.0182(3) Uani 0.917(3) 1 d . . P A 1
Te2 Te 0.17679(2) 0.45100(5) 0.51093(3) 0.0194(3) Uani 0.922(4) 1 d . . P B 1
Te3 Te 0.23663(3) 0.46743(4) 0.39181(4) 0.0182(3) Uani 0.902(4) 1 d . . P C 1
Te1' Te 0.2058(4) 0.2747(5) 0.6413(4) 0.034(3) Uiso 0.083(3) 1 d . . P A 2
Te2' Te 0.1782(3) 0.4885(7) 0.5235(4) 0.018(3) Uiso 0.078(4) 1 d . . P B 2
Te3' Te 0.2525(4) 0.4477(6) 0.4170(5) 0.034(3) Uiso 0.098(4) 1 d . . P C 2
S1 S 0.15751(10) 0.14243(14) 0.55462(10) 0.0282(6) Uani 1 1 d . . . . .
S2 S 0.15817(10) -0.00705(14) 0.63404(10) 0.0283(6) Uani 1 1 d . . . . .
S3 S 0.31726(9) 0.18698(14) 0.68148(10) 0.0251(6) Uani 1 1 d . . . . .
S4 S 0.29208(10) 0.20661(14) 0.78858(10) 0.0248(6) Uani 1 1 d . . . . .
S5 S 0.25066(10) 0.44492(14) 0.74188(10) 0.0254(6) Uani 1 1 d . . . . .
S6 S 0.27628(10) 0.42824(14) 0.63530(10) 0.0253(6) Uani 1 1 d . . . . .
S7 S 0.12600(10) 0.31965(14) 0.52625(10) 0.0266(6) Uani 1 1 d . . . . .
S8 S 0.06889(9) 0.47590(14) 0.54265(11) 0.0276(6) Uani 1 1 d . . . . .
S9 S 0.13667(9) 0.43007(15) 0.38957(10) 0.0268(6) Uani 1 1 d . . . . .
S10 S 0.08002(10) 0.59075(14) 0.39838(11) 0.0291(6) Uani 1 1 d . . . . .
S11 S 0.28315(9) 0.50303(14) 0.53358(10) 0.0251(6) Uani 1 1 d . . . . .
S12 S 0.27777(9) 0.66021(13) 0.45730(10) 0.0242(6) Uani 1 1 d . . . . .
K1 K 0.18075(15) 0.28523(18) 0.72452(13) 0.0372(10) Uani 0.7 1 d . . P A .
K2 K 0.12382(13) 0.61422(17) 0.52771(13) 0.0296(8) Uani 0.7 1 d . . P . .
K3 K 0.0357(2) 0.5460(3) 0.2468(2) 0.0486(15) Uani 0.5 1 d . . P B .
K4 K 0.4768(2) 0.2360(3) 0.8759(3) 0.093(3) Uani 0.6 1 d . . P . .
K5 K 0.0547(3) 0.2049(4) 0.5476(3) 0.082(3) Uani 0.5 1 d . . P A .
K6 K 0.1357(2) 0.1960(3) 0.4046(2) 0.0209(12) Uani 0.4 1 d . . P D 1
K7 K 0.2346(5) 0.3021(8) 0.4567(6) 0.048(4) Uiso 0.2 1 d . . P C 2
K8 K 0.1916(5) 0.2676(8) 0.4371(6) 0.047(4) Uiso 0.2 1 d . . P C 3
K9 K 0.2095(6) 0.1946(9) 0.4387(7) 0.031(4) Uiso 0.15 1 d . . P E 4
K10 K 0.2055(6) 0.1693(9) 0.4661(7) 0.037(4) Uiso 0.15 1 d . . P A 5
K11 K 0.2440(8) 0.1975(11) 0.4691(8) 0.051(5) Uiso 0.15 1 d . . P F 6
K12 K 0.1078(7) 0.1106(11) 0.3581(8) 0.049(5) Uiso 0.15 1 d . . P G 7
O1 O 0.0776(3) 0.0353(4) 0.5262(3) 0.0361(19) Uani 1 1 d . . . . .
O2 O 0.1310(3) 0.1506(4) 0.6422(3) 0.0331(19) Uani 1 1 d . . . . .
O3 O 0.3160(3) 0.0660(4) 0.7539(3) 0.0281(17) Uani 1 1 d . . . . .
O4 O 0.3886(3) 0.2227(4) 0.7979(3) 0.0304(18) Uani 1 1 d . . . . .
O5 O 0.3426(3) 0.4869(4) 0.7466(3) 0.0313(18) Uani 1 1 d . . . . .
O6 O 0.2314(3) 0.5605(4) 0.6578(3) 0.0291(18) Uani 1 1 d . . . . .
O7 O 0.1001(3) 0.3407(4) 0.6136(3) 0.0331(18) Uani 1 1 d . . . . .
O8 O 0.0207(3) 0.3431(4) 0.4740(3) 0.0344(19) Uani 1 1 d . . . . .
O9 O 0.0316(3) 0.4608(4) 0.3245(3) 0.039(2) Uani 1 1 d . . . . .
O10 O 0.1245(3) 0.5726(4) 0.3279(3) 0.0338(19) Uani 1 1 d . . . . .
O11 O 0.2437(3) 0.6536(4) 0.5379(3) 0.0311(18) Uani 1 1 d . . . . .
O12 O 0.3602(3) 0.6154(4) 0.5639(3) 0.0314(18) Uani 1 1 d . . . . .
O13 O 0.1306(3) 0.0179(4) 0.4764(3) 0.0293(18) Uani 1 1 d . . . . .
O14 O 0.1363(3) -0.0819(4) 0.5310(3) 0.0282(17) Uani 1 1 d . . . . .
O15 O 0.2194(3) 0.1014(4) 0.7201(3) 0.0279(17) Uani 1 1 d . . . . .
O16 O 0.2410(3) 0.0831(4) 0.6521(3) 0.0256(16) Uani 1 1 d . . . . .
O17 O 0.3365(3) 0.3500(4) 0.7925(3) 0.0255(16) Uani 1 1 d . . . . .
O18 O 0.3559(3) 0.3408(4) 0.7256(3) 0.0280(17) Uani 1 1 d . . . . .
O19 O 0.1576(2) 0.4690(4) 0.6466(3) 0.0273(17) Uani 1 1 d . . . . .
O20 O 0.0615(3) 0.3651(4) 0.4108(3) 0.0278(17) Uani 1 1 d . . . . .
O21 O 0.0296(2) 0.4730(4) 0.4230(3) 0.0283(17) Uani 1 1 d . . . . .
O22 O 0.1752(3) 0.6454(4) 0.4313(3) 0.0293(18) Uani 1 1 d . . . . .
O23 O 0.2143(3) 0.2085(4) 0.6667(3) 0.0299(18) Uani 1 1 d . . . A 1
O24 O 0.2738(2) 0.3115(3) 0.7030(3) 0.0225(16) Uani 1 1 d . . . A 1
O25 O 0.1915(2) 0.3569(4) 0.6387(3) 0.0268(17) Uani 1 1 d . . . A 1
O26 O 0.1758(2) 0.4696(4) 0.5740(3) 0.0274(17) Uani 1 1 d . . . B 1
O27 O 0.1146(2) 0.4624(4) 0.4749(3) 0.0237(16) Uani 1 1 d . . . B 1
O28 O 0.1835(3) 0.5435(4) 0.4919(3) 0.0331(18) Uani 1 1 d . . . B 1
O29 O 0.2092(2) 0.5396(4) 0.4191(3) 0.0270(17) Uani 1 1 d . . . C 1
O30 O 0.2948(2) 0.5020(3) 0.4358(3) 0.0226(16) Uani 1 1 d . . . C 1
O31 O 0.1759(4) 0.1583(5) 0.7687(4) 0.058(3) Uani 1 1 d . . . . .
O32 O 0.1425(3) 0.4158(5) 0.7272(3) 0.047(2) Uani 1 1 d . . . . .
O33 O 0.1261(3) 0.6024(4) 0.6244(3) 0.0288(17) Uani 1 1 d . . . . .
O34 O 0.2070(5) 0.6942(5) 0.6010(4) 0.071(4) Uani 1 1 d . . . . .
O35 O 0.1380(3) 0.7264(4) 0.4752(3) 0.039(2) Uani 1 1 d . . . . .
O36 O 0.2173(3) 0.5375(4) 0.3365(3) 0.037(2) Uani 1 1 d . . . . .
O37 O 0.1599(5) -0.1819(5) 0.6072(5) 0.077(4) Uani 1 1 d . . . . .
O38 O 0.0897(4) 0.1021(7) 0.7021(5) 0.076(4) Uani 1 1 d . . . . .
O39 O -0.0543(3) 0.4046(5) 0.3577(3) 0.050(2) Uani 1 1 d . . . . .
O40 O 0.0858(4) 0.4333(7) 0.2464(4) 0.083(4) Uani 1 1 d . . . . .
O41 O 0.2213(4) 0.6862(6) 0.3267(4) 0.075(4) Uani 1 1 d . . . . .
O42 O 0.3243(3) 0.6013(5) 0.6435(3) 0.045(2) Uani 1 1 d . . . . .
O44 O 0.3895(7) 0.4963(11) 0.6650(8) 0.074(6) Uiso 0.55 1 d . . P . .
O45 O 0.0545(11) 0.7058(17) 0.4932(12) 0.053(8) Uiso 0.3 1 d . . P B .
O46 O 0.038(2) -0.083(3) 0.334(2) 0.069(15) Uiso 0.2 1 d . . P . .
O47 O 0.0622(7) 0.3154(11) 0.2821(8) 0.058(5) Uiso 0.5 1 d . . P . .
O48 O 0.0709(8) 0.7561(12) 0.3011(9) 0.074(7) Uiso 0.5 1 d . . P . .
O49 O 0.5454(5) 0.3194(8) 0.9485(6) 0.073(4) Uiso 0.8 1 d . . P P .
O50 O 0.4317(7) 0.3837(10) 0.8443(8) 0.074(5) Uiso 0.6 1 d . . P P .
O51 O 0.0849(12) 0.7510(19) 0.1960(14) 0.064(9) Uiso 0.3 1 d . . P . .
O52 O 0.0455(13) -0.1338(19) 0.4846(14) 0.065(10) Uiso 0.3 1 d . . P . .
O53 O 0.4858(16) 0.188(2) 0.8139(17) 0.070(12) Uiso 0.25 1 d . . P P .
O54 O 0.0497(11) 0.5918(18) 0.1706(12) 0.078(9) Uiso 0.4 1 d . . P B 1
O55 O 0.0029(5) 0.5983(8) 0.4337(6) 0.035(4) Uiso 0.55 1 d . . P H 1
O56 O 0.0572(8) 0.7778(12) 0.3887(9) 0.103(7) Uiso 0.7 1 d . . P I 1
O57 O 0.1656(5) 0.7489(8) 0.3588(6) 0.068(4) Uiso 0.8 1 d . . P J 1
O58 O 0.0357(12) 0.0784(18) 0.5912(14) 0.063(9) Uiso 0.3 1 d . . P A 1
O59 O 0.0449(10) -0.0608(14) 0.4191(11) 0.040(7) Uiso 0.3 1 d . . P K 1
O60 O 0.4812(12) 0.4274(19) 0.9563(14) 0.054(9) Uiso 0.3 1 d . . P L 1
O61 O -0.0115(11) 0.7159(16) 0.3978(12) 0.047(8) Uiso 0.3 1 d . . P M 1
O62 O 0.4365(11) 0.4154(18) 0.7518(13) 0.054(8) Uiso 0.3 1 d . . P N 1
O63 O 0.0679(13) -0.2613(19) 0.5443(14) 0.064(10) Uiso 0.3 1 d . . P O 1
O53' O 0.4565(18) 0.316(3) 0.7755(19) 0.059(13) Uiso 0.2 1 d . . P P 2
O54' O 0.0490(9) 0.6299(16) 0.1760(10) 0.033(6) Uiso 0.3 1 d . . P B 2
O55' O 0.0243(7) 0.6039(9) 0.4616(7) 0.032(4) Uiso 0.45 1 d . . P B 2
O56' O 0.0569(9) 0.7921(14) 0.4099(11) 0.017(6) Uiso 0.25 1 d . . P Q 2
O57' O 0.1851(11) 0.7657(17) 0.3891(13) 0.049(8) Uiso 0.3 1 d . . P R 2
O58' O 0.0054(14) 0.049(2) 0.5422(16) 0.079(12) Uiso 0.3 1 d . . P A 2
O59' O 0.0379(12) 0.0385(18) 0.4036(14) 0.061(9) Uiso 0.3 1 d . . P S 2
O60' O 0.4838(10) 0.4532(17) 0.9418(12) 0.040(7) Uiso 0.3 1 d . . P T 2
O61' O -0.0353(16) 0.771(2) 0.3700(18) 0.070(12) Uiso 0.25 1 d . . P U 2
O62' O 0.4449(14) 0.468(2) 0.7753(16) 0.078(12) Uiso 0.3 1 d . . P V 2
O63' O 0.0706(14) -0.223(2) 0.5749(15) 0.072(11) Uiso 0.3 1 d . . P W 2
O58" O 0.0657(16) 0.026(2) 0.6393(18) 0.050(12) Uiso 0.2 1 d . . P X 3
O64 O 0.1245(12) 0.1937(18) 0.3517(14) 0.045(9) Uiso 0.25 1 d . . P Y 8

loop_
_atom_site_aniso_label
_atom_site_aniso_U_11
_atom_site_aniso_U_22
_atom_site_aniso_U_33
_atom_site_aniso_U_23
_atom_site_aniso_U_13
_atom_site_aniso_U_12
Mo1 0.0257(5) 0.0254(5) 0.0199(5) 0.0006(4) 0.0112(4) 0.0019(4)
Mo2 0.0259(5) 0.0234(5) 0.0214(5) -0.0004(4) 0.0132(4) 0.0007(4)
Mo3 0.0265(5) 0.0185(4) 0.0184(5) 0.0024(3) 0.0098(4) 0.0007(4)
Mo4 0.0243(5) 0.0174(4) 0.0219(5) 0.0028(3) 0.0117(4) 0.0038(4)
Mo5 0.0265(5) 0.0172(4) 0.0235(5) 0.0026(3) 0.0134(4) 0.0019(4)
Mo6 0.0246(5) 0.0164(4) 0.0222(5) -0.0012(3) 0.0101(4) 0.0009(4)
Mo7 0.0245(5) 0.0229(5) 0.0218(5) -0.0028(4) 0.0130(4) -0.0035(4)
Mo8 0.0234(5) 0.0242(5) 0.0232(5) -0.0028(4) 0.0120(4) -0.0062(4)
Mo9 0.0232(5) 0.0285(5) 0.0196(5) -0.0013(4) 0.0084(4) -0.0045(4)
Mo10 0.0233(5) 0.0275(5) 0.0203(5) 0.0017(4) 0.0105(4) -0.0023(4)
Mo11 0.0260(5) 0.0195(5) 0.0231(5) -0.0050(4) 0.0142(4) -0.0051(4)
Mo12 0.0257(5) 0.0219(5) 0.0176(4) -0.0020(3) 0.0111(4) -0.0026(4)
Te1 0.0253(5) 0.0140(4) 0.0149(4) 0.0006(3) 0.0097(3) 0.0018(3)
Te2 0.0212(4) 0.0188(6) 0.0201(4) 0.0000(3) 0.0116(3) -0.0011(3)
Te3 0.0232(5) 0.0154(4) 0.0182(6) -0.0031(4) 0.0118(5) -0.0028(3)
S1 0.0384(16) 0.0222(14) 0.0233(14) 0.0028(11) 0.0146(13) 0.0039(12)
S2 0.0375(16) 0.0269(14) 0.0232(14) 0.0003(11) 0.0171(13) -0.0039(12)
S3 0.0278(14) 0.0249(14) 0.0248(14) 0.0011(11) 0.0148(12) 0.0005(11)
S4 0.0321(15) 0.0225(13) 0.0205(13) 0.0026(10) 0.0134(12) -0.0005(11)
S5 0.0296(15) 0.0243(14) 0.0238(14) -0.0005(11) 0.0142(12) 0.0034(11)
S6 0.0303(15) 0.0238(14) 0.0261(14) 0.0036(11) 0.0172(12) 0.0023(11)
S7 0.0320(15) 0.0218(13) 0.0254(14) -0.0032(11) 0.0136(12) -0.0031(11)
S8 0.0247(14) 0.0285(14) 0.0312(15) -0.0063(11) 0.0149(12) -0.0016(11)
S9 0.0276(15) 0.0297(15) 0.0256(14) -0.0041(11) 0.0151(12) -0.0055(11)
S10 0.0292(15) 0.0264(14) 0.0312(15) 0.0058(11) 0.0146(13) 0.0017(12)
S11 0.0304(15) 0.0252(14) 0.0234(14) 0.0024(11) 0.0161(12) -0.0030(11)
S12 0.0285(14) 0.0198(13) 0.0276(14) -0.0013(10) 0.0164(12) -0.0028(11)
K1 0.079(3) 0.0233(18) 0.0250(18) 0.0088(14) 0.038(2) 0.0202(18)
K2 0.054(2) 0.0200(17) 0.0225(17) -0.0038(13) 0.0244(17) -0.0087(15)
K3 0.038(3) 0.067(4) 0.029(3) -0.004(3) 0.007(3) -0.003(3)
K4 0.050(4) 0.054(4) 0.083(5) 0.025(3) -0.037(3) -0.013(3)
K5 0.064(5) 0.076(5) 0.083(6) 0.022(4) 0.019(4) -0.001(4)
K6 0.039(3) 0.014(3) 0.025(3) 0.006(2) 0.028(3) 0.010(2)
O1 0.029(4) 0.043(5) 0.031(4) -0.003(4) 0.011(4) 0.003(4)
O2 0.029(4) 0.041(5) 0.030(4) -0.004(4) 0.015(4) 0.007(4)
O3 0.037(5) 0.018(4) 0.024(4) 0.004(3) 0.011(4) 0.001(3)
O4 0.028(4) 0.030(4) 0.031(4) 0.005(3) 0.013(4) 0.005(3)
O5 0.032(4) 0.026(4) 0.033(4) 0.003(3) 0.014(4) 0.003(3)
O6 0.035(5) 0.020(4) 0.027(4) -0.002(3) 0.012(4) 0.002(3)
O7 0.039(5) 0.031(4) 0.038(5) -0.005(3) 0.026(4) -0.009(4)
O8 0.033(5) 0.034(4) 0.039(5) -0.009(4) 0.020(4) -0.015(4)
O9 0.032(5) 0.048(5) 0.027(4) -0.005(4) 0.006(4) -0.012(4)
O10 0.031(5) 0.045(5) 0.023(4) 0.003(3) 0.012(4) -0.002(4)
O11 0.038(5) 0.030(4) 0.035(4) -0.007(3) 0.025(4) -0.007(3)
O12 0.038(5) 0.033(4) 0.022(4) -0.004(3) 0.014(4) -0.009(4)
O13 0.031(4) 0.033(4) 0.022(4) 0.003(3) 0.011(3) 0.008(3)
O14 0.029(4) 0.027(4) 0.033(4) -0.003(3) 0.019(4) -0.005(3)
O15 0.029(4) 0.029(4) 0.024(4) 0.003(3) 0.012(3) -0.004(3)
O16 0.029(4) 0.025(4) 0.021(4) 0.002(3) 0.011(3) 0.000(3)
O17 0.034(4) 0.017(4) 0.027(4) 0.002(3) 0.016(3) 0.005(3)
O18 0.035(4) 0.024(4) 0.031(4) 0.007(3) 0.021(4) 0.003(3)
O19 0.022(4) 0.029(4) 0.024(4) -0.006(3) 0.007(3) 0.004(3)
O20 0.031(4) 0.029(4) 0.026(4) -0.011(3) 0.016(3) -0.013(3)
O21 0.017(4) 0.040(4) 0.028(4) 0.004(3) 0.011(3) -0.005(3)
O22 0.033(4) 0.018(4) 0.032(4) -0.003(3) 0.011(4) -0.007(3)
O23 0.029(4) 0.034(4) 0.024(4) 0.003(3) 0.011(3) -0.004(3)
O24 0.029(4) 0.017(4) 0.023(4) 0.000(3) 0.014(3) 0.001(3)
O25 0.025(4) 0.030(4) 0.023(4) -0.005(3) 0.010(3) -0.003(3)
O26 0.024(4) 0.026(4) 0.026(4) -0.005(3) 0.007(3) -0.001(3)
O27 0.023(4) 0.023(4) 0.022(4) 0.003(3) 0.009(3) 0.000(3)
O28 0.032(4) 0.028(4) 0.040(5) 0.002(3) 0.018(4) -0.003(3)
O29 0.027(4) 0.027(4) 0.026(4) -0.002(3) 0.012(3) -0.006(3)
O30 0.031(4) 0.017(3) 0.016(3) 0.000(3) 0.009(3) 0.002(3)
O31 0.088(8) 0.039(5) 0.060(6) -0.001(5) 0.046(6) 0.003(5)
O32 0.053(6) 0.042(5) 0.044(5) 0.001(4) 0.022(5) -0.004(4)
O33 0.032(4) 0.027(4) 0.025(4) -0.005(3) 0.012(3) -0.006(3)
O34 0.138(11) 0.049(6) 0.076(7) 0.020(5) 0.092(8) 0.033(6)
O35 0.050(5) 0.033(5) 0.047(5) -0.004(4) 0.033(5) -0.003(4)
O36 0.041(5) 0.040(5) 0.032(4) 0.001(4) 0.021(4) 0.005(4)
O37 0.140(12) 0.051(6) 0.085(8) 0.027(6) 0.089(9) 0.029(7)
O38 0.043(6) 0.098(9) 0.076(8) 0.034(7) 0.022(6) -0.007(6)
O39 0.029(5) 0.073(7) 0.045(5) -0.025(5) 0.016(4) -0.019(4)
O40 0.079(9) 0.088(9) 0.053(7) -0.012(6) 0.010(6) 0.004(7)
O41 0.108(10) 0.064(7) 0.049(6) -0.006(5) 0.036(7) -0.018(7)
O42 0.068(6) 0.045(5) 0.024(4) -0.013(4) 0.025(4) -0.013(5)

_geom_special_details            
;
 All esds (except the esd in the dihedral angle between two l.s. planes)
 are estimated using the full covariance matrix.  The cell esds are taken
 into account individually in the estimation of esds in distances, angles
 and torsion angles; correlations between esds in cell parameters are only
 used when they are defined by crystal symmetry.  An approximate (isotropic)
 treatment of cell esds is used for estimating esds involving l.s. planes.
;

loop_
_geom_bond_atom_site_label_1
_geom_bond_atom_site_label_2
_geom_bond_distance
_geom_bond_site_symmetry_2
_geom_bond_publ_flag
Mo1 O1 1.687(8) . ?
Mo1 O13 2.111(7) . ?
Mo1 O14 2.116(7) . ?
Mo1 O30 2.297(7) 7_556 ?
Mo1 S2 2.312(3) . ?
Mo1 S1 2.326(3) . ?
Mo1 Mo2 2.8188(13) . ?
Mo1 Mo12 3.2189(13) 7_556 ?
Mo2 O2 1.692(8) . ?
Mo2 O15 2.155(7) . ?
Mo2 O16 2.163(8) . ?
Mo2 O23 2.171(7) . ?
Mo2 S1 2.314(3) . ?
Mo2 S2 2.316(3) . ?
Mo2 Te1' 3.228(11) . ?
Mo2 K5 3.991(8) . ?
Mo2 K1 4.088(3) . ?
Mo3 O3 1.668(7) . ?
Mo3 O16 2.033(7) . ?
Mo3 O15 2.140(8) . ?
Mo3 S4 2.318(3) . ?
Mo3 S3 2.333(3) . ?
Mo3 O23 2.486(8) . ?
Mo3 Mo4 2.8443(13) . ?
Mo4 O4 1.679(7) . ?
Mo4 O17 2.100(7) . ?
Mo4 O18 2.127(7) . ?
Mo4 O24 2.216(7) . ?
Mo4 S4 2.326(3) . ?
Mo4 S3 2.359(3) . ?
Mo4 Mo5 3.1836(12) . ?
Mo5 O5 1.674(8) . ?
Mo5 O18 2.118(7) . ?
Mo5 O17 2.122(7) . ?
Mo5 O24 2.224(7) . ?
Mo5 S5 2.330(3) . ?
Mo5 S6 2.350(3) . ?
Mo5 Mo6 2.8580(13) . ?
Mo6 O6 1.675(7) . ?
Mo6 O19 2.092(8) . ?
Mo6 O26 2.117(7) . ?
Mo6 S6 2.324(3) . ?
Mo6 S5 2.335(3) . ?
Mo6 O25 2.376(7) . ?
Mo7 O7 1.680(8) . ?
Mo7 O19 2.086(7) . ?
Mo7 O25 2.102(7) . ?
Mo7 S7 2.327(3) . ?
Mo7 S8 2.329(3) . ?
Mo7 O26 2.453(8) . ?
Mo7 Mo8 2.8411(13) . ?
Mo7 K1 4.040(3) . ?
Mo7 K5 4.109(8) . ?
Mo8 O8 1.681(7) . ?
Mo8 O20 2.110(7) . ?
Mo8 O21 2.121(7) . ?
Mo8 O27 2.223(7) . ?
Mo8 S8 2.333(3) . ?
Mo8 S7 2.343(3) . ?
Mo8 Mo9 3.1984(13) . ?
Mo8 K4 3.922(5) 8_455 ?
Mo9 O9 1.686(8) . ?
Mo9 O21 2.110(8) . ?
Mo9 O20 2.146(7) . ?
Mo9 O27 2.260(7) . ?
Mo9 S10 2.326(3) . ?
Mo9 S9 2.335(3) . ?
Mo9 Mo10 2.8640(13) . ?
Mo9 K3 4.016(6) . ?
Mo9 K3 4.103(6) 2 ?
Mo10 O10 1.676(7) . ?
Mo10 O29 2.033(8) . ?
Mo10 O22 2.103(7) . ?
Mo10 S10 2.324(3) . ?
Mo10 S9 2.340(3) . ?
Mo10 K3 3.989(6) . ?
Mo11 O11 1.689(7) . ?
Mo11 O29 2.144(7) . ?
Mo11 O28 2.146(8) . ?
Mo11 O22 2.159(7) . ?
Mo11 S11 2.314(3) . ?
Mo11 S12 2.323(3) . ?
Mo11 Mo12 2.8264(14) . ?
Mo12 O12 1.684(7) . ?
Mo12 O14 2.115(8) 7_556 ?
Mo12 O13 2.119(7) 7_556 ?
Mo12 O30 2.287(7) . ?
Mo12 S12 2.327(3) . ?
Mo12 S11 2.331(3) . ?
Te1 O24 1.833(7) . ?
Te1 O23 1.886(7) . ?
Te1 O25 1.926(7) . ?
Te1 K1 3.716(4) . ?
Te2 O27 1.849(7) . ?
Te2 O28 1.884(7) . ?
Te2 O26 1.920(8) . ?
Te2 K2 3.723(4) . ?
Te3 O30 1.867(7) . ?
Te3 O36 1.952(8) . ?
Te3 O29 2.029(8) . ?
Te3 O16 2.038(7) 7_556 ?
Te1' K1 2.986(13) . ?
Te2' K2 3.047(13) . ?
Te3' O16 2.242(13) 7_556 ?
Te3' K7 3.165(19) . ?
S1 K5 3.588(10) . ?
S1 K10 3.742(19) . ?
S3 K8 3.485(16) 7_556 ?
S3 K7 3.578(16) 7_556 ?
S4 K1 3.605(5) . ?
S5 K1 3.713(5) . ?
S6 K9 3.387(17) 7_556 ?
S6 K11 3.69(2) 7_556 ?
S7 K5 3.529(9) . ?
S8 K2 3.363(4) . ?
S9 K8 3.507(15) . ?
S9 K7 3.783(16) . ?
S10 K2 3.389(4) . ?
S11 K10 3.279(18) 7_556 ?
K1 O41 2.691(11) 6_566 ?
K1 O31 2.776(10) . ?
K1 O32 2.808(10) . ?
K1 O23 2.873(9) . ?
K1 O51 3.00(4) 6_566 ?
K1 O25 3.058(8) . ?
K1 O7 3.244(9) . ?
K1 O2 3.349(9) . ?
K2 O45 2.68(3) . ?
K2 O35 2.807(9) . ?
K2 O33 2.839(8) . ?
K2 O55' 2.96(2) . ?
K2 O34 2.986(14) . ?
K2 O28 3.021(9) . ?
K2 O26 3.174(8) . ?
K2 O63 3.21(4) 1_565 ?
K2 O27 3.209(8) . ?
K3 K3 2.521(13) 2 ?
K3 O54 2.67(3) . ?
K3 O40 2.727(14) . ?
K3 O9 2.740(10) 2 ?
K3 O10 2.823(9) . ?
K3 O54' 2.84(3) . ?
K3 O9 2.871(11) . ?
K4 O53 2.20(5) . ?
K4 O4 2.746(9) . ?
K4 O49 2.754(16) . ?
K4 O63' 2.76(4) 4_556 ?
K4 O39 2.812(12) 8_556 ?
K4 O8 2.937(10) 8_556 ?
K4 O50 3.10(2) . ?
K4 O53' 3.10(5) . ?
K4 O20 3.167(10) 8_556 ?
K4 O63 3.38(4) 4_556 ?
K4 K5 4.568(11) 8_556 ?
K5 O49 2.833(18) 8_455 ?
K5 O61' 2.86(5) 5_566 ?
K5 O2 2.906(11) . ?
K5 O58 2.94(4) . ?
K5 O61 3.06(3) 5_566 ?
K5 O7 3.130(12) . ?
K5 O8 3.229(11) . ?
K5 O52 3.33(4) 5_556 ?
K5 O58' 3.35(4) . ?
K5 O1 3.429(12) . ?
K7 K7 2.99(3) 7_556 ?
K8 K8 3.93(3) 7_556 ?
K9 K9 3.91(3) 7_556 ?
K10 K10 4.06(4) 7_556 ?
K11 K11 2.59(4) 7_556 ?
K12 O44 2.15(3) 7_556 ?
K12 O18 3.40(2) 7_556 ?
O45 O63 1.49(5) 1_565 ?

loop_
_geom_angle_atom_site_label_1
_geom_angle_atom_site_label_2
_geom_angle_atom_site_label_3
_geom_angle
_geom_angle_site_symmetry_1
_geom_angle_site_symmetry_3
_geom_angle_publ_flag
O1 Mo1 O13 96.8(3) . . ?
O1 Mo1 O14 100.4(3) . . ?
O13 Mo1 O14 70.2(3) . . ?
O1 Mo1 O30 167.4(3) . 7_556 ?
O13 Mo1 O30 72.5(3) . 7_556 ?
O14 Mo1 O30 70.0(3) . 7_556 ?
O1 Mo1 S2 101.2(3) . . ?
O13 Mo1 S2 154.6(2) . . ?
O14 Mo1 S2 88.9(2) . . ?
O30 Mo1 S2 87.15(18) 7_556 . ?
O1 Mo1 S1 102.1(3) . . ?
O13 Mo1 S1 88.8(2) . . ?
O14 Mo1 S1 150.8(2) . . ?
O30 Mo1 S1 84.66(19) 7_556 . ?
S2 Mo1 S1 104.58(10) . . ?
O1 Mo1 Mo2 104.3(3) . . ?
O13 Mo1 Mo2 138.6(2) . . ?
O14 Mo1 Mo2 137.3(2) . . ?
O30 Mo1 Mo2 88.31(17) 7_556 . ?
S2 Mo1 Mo2 52.53(7) . . ?
S1 Mo1 Mo2 52.39(7) . . ?
O1 Mo1 Mo12 122.1(3) . 7_556 ?
O13 Mo1 Mo12 40.6(2) . 7_556 ?
O14 Mo1 Mo12 40.4(2) . 7_556 ?
O30 Mo1 Mo12 45.26(16) 7_556 7_556 ?
S2 Mo1 Mo12 114.09(8) . 7_556 ?
S1 Mo1 Mo12 110.75(8) . 7_556 ?
Mo2 Mo1 Mo12 133.56(4) . 7_556 ?
O2 Mo2 O15 96.7(3) . . ?
O2 Mo2 O16 163.3(3) . . ?
O15 Mo2 O16 70.2(3) . . ?
O2 Mo2 O23 90.9(3) . . ?
O15 Mo2 O23 71.3(3) . . ?
O16 Mo2 O23 75.3(3) . . ?
O2 Mo2 S1 102.2(3) . . ?
O15 Mo2 S1 153.3(2) . . ?
O16 Mo2 S1 87.3(2) . . ?
O23 Mo2 S1 89.6(2) . . ?
O2 Mo2 S2 103.1(3) . . ?
O15 Mo2 S2 88.8(2) . . ?
O16 Mo2 S2 87.5(2) . . ?
O23 Mo2 S2 157.0(2) . . ?
S1 Mo2 S2 104.87(10) . . ?
O2 Mo2 Mo1 106.0(3) . . ?
O15 Mo2 Mo1 138.2(2) . . ?
O16 Mo2 Mo1 90.71(19) . . ?
O23 Mo2 Mo1 140.9(2) . . ?
S1 Mo2 Mo1 52.78(7) . . ?
S2 Mo2 Mo1 52.43(7) . . ?
O2 Mo2 Te1' 83.3(4) . . ?
O15 Mo2 Te1' 91.1(3) . . ?
O16 Mo2 Te1' 86.5(3) . . ?
S1 Mo2 Te1' 72.86(19) . . ?
S2 Mo2 Te1' 173.6(2) . . ?
Mo1 Mo2 Te1' 125.65(18) . . ?
O2 Mo2 K5 40.0(3) . . ?
O15 Mo2 K5 136.2(3) . . ?
O16 Mo2 K5 149.6(2) . . ?
O23 Mo2 K5 97.5(2) . . ?
S1 Mo2 K5 62.92(16) . . ?
S2 Mo2 K5 104.92(14) . . ?
Mo1 Mo2 K5 76.27(14) . . ?
Te1' Mo2 K5 79.5(2) . . ?
O2 Mo2 K1 52.8(3) . . ?
O15 Mo2 K1 65.2(2) . . ?
O16 Mo2 K1 110.9(2) . . ?
O23 Mo2 K1 42.1(2) . . ?
S1 Mo2 K1 112.64(9) . . ?
S2 Mo2 K1 138.49(9) . . ?
Mo1 Mo2 K1 154.39(7) . . ?
Te1' Mo2 K1 46.4(2) . . ?
K5 Mo2 K1 78.19(15) . . ?
O3 Mo3 O16 100.2(3) . . ?
O3 Mo3 O15 102.8(3) . . ?
O16 Mo3 O15 73.0(3) . . ?
O3 Mo3 S4 100.7(3) . . ?
O16 Mo3 S4 152.9(2) . . ?
O15 Mo3 S4 85.7(2) . . ?
O3 Mo3 S3 102.6(3) . . ?
O16 Mo3 S3 86.9(2) . . ?
O15 Mo3 S3 150.0(2) . . ?
S4 Mo3 S3 105.00(10) . . ?
O3 Mo3 O23 166.7(3) . . ?
O16 Mo3 O23 70.9(3) . . ?
O15 Mo3 O23 65.6(3) . . ?
S4 Mo3 O23 85.31(19) . . ?
S3 Mo3 O23 87.09(19) . . ?
O3 Mo3 Mo4 103.5(3) . . ?
O16 Mo3 Mo4 136.9(2) . . ?
O15 Mo3 Mo4 133.7(2) . . ?
S4 Mo3 Mo4 52.37(7) . . ?
S3 Mo3 Mo4 53.09(7) . . ?
O23 Mo3 Mo4 89.60(17) . . ?
O4 Mo4 O17 101.6(3) . . ?
O4 Mo4 O18 98.9(3) . . ?
O17 Mo4 O18 68.6(3) . . ?
O4 Mo4 O24 171.1(3) . . ?
O17 Mo4 O24 72.5(3) . . ?
O18 Mo4 O24 72.9(3) . . ?
O4 Mo4 S4 102.9(3) . . ?
O17 Mo4 S4 87.8(2) . . ?
O18 Mo4 S4 150.6(2) . . ?
O24 Mo4 S4 83.8(2) . . ?
O4 Mo4 S3 101.7(3) . . ?
O17 Mo4 S3 150.8(2) . . ?
O18 Mo4 S3 90.5(2) . . ?
O24 Mo4 S3 82.11(19) . . ?
S4 Mo4 S3 103.92(10) . . ?
O4 Mo4 Mo3 104.5(3) . . ?
O17 Mo4 Mo3 135.9(2) . . ?
O18 Mo4 Mo3 139.0(2) . . ?
O24 Mo4 Mo3 84.24(18) . . ?
S4 Mo4 Mo3 52.10(7) . . ?
S3 Mo4 Mo3 52.27(7) . . ?
O4 Mo4 Mo5 127.0(3) . . ?
O17 Mo4 Mo5 41.31(19) . . ?
O18 Mo4 Mo5 41.3(2) . . ?
O24 Mo4 Mo5 44.30(18) . . ?
S4 Mo4 Mo5 109.30(7) . . ?
S3 Mo4 Mo5 109.67(7) . . ?
Mo3 Mo4 Mo5 128.53(4) . . ?
O5 Mo5 O18 99.7(3) . . ?
O5 Mo5 O17 102.7(3) . . ?
O18 Mo5 O17 68.4(3) . . ?
O5 Mo5 O24 171.9(3) . . ?
O18 Mo5 O24 72.9(3) . . ?
O17 Mo5 O24 72.0(3) . . ?
O5 Mo5 S5 102.7(3) . . ?
O18 Mo5 S5 150.7(2) . . ?
O17 Mo5 S5 88.3(2) . . ?
O24 Mo5 S5 83.4(2) . . ?
O5 Mo5 S6 101.2(3) . . ?
O18 Mo5 S6 90.3(2) . . ?
O17 Mo5 S6 150.2(2) . . ?
O24 Mo5 S6 82.24(19) . . ?
S5 Mo5 S6 103.64(10) . . ?
O5 Mo5 Mo6 103.2(3) . . ?
O18 Mo5 Mo6 138.7(2) . . ?
O17 Mo5 Mo6 136.6(2) . . ?
O24 Mo5 Mo6 84.68(18) . . ?
S5 Mo5 Mo6 52.30(7) . . ?
S6 Mo5 Mo6 51.88(7) . . ?
O5 Mo5 Mo4 128.1(3) . . ?
O18 Mo5 Mo4 41.53(19) . . ?
O17 Mo5 Mo4 40.80(19) . . ?
O24 Mo5 Mo4 44.08(18) . . ?
S5 Mo5 Mo4 109.14(7) . . ?
S6 Mo5 Mo4 109.58(7) . . ?
Mo6 Mo5 Mo4 128.75(4) . . ?
O6 Mo6 O19 101.2(3) . . ?
O6 Mo6 O26 96.2(3) . . ?
O19 Mo6 O26 73.2(3) . . ?
O6 Mo6 S6 103.3(3) . . ?
O19 Mo6 S6 150.1(2) . . ?
O26 Mo6 S6 87.3(2) . . ?
O6 Mo6 S5 101.3(3) . . ?
O19 Mo6 S5 87.2(2) . . ?
O26 Mo6 S5 155.9(2) . . ?
S6 Mo6 S5 104.32(10) . . ?
O6 Mo6 O25 166.5(3) . . ?
O19 Mo6 O25 66.9(3) . . ?
O26 Mo6 O25 74.8(3) . . ?
S6 Mo6 O25 86.5(2) . . ?
S5 Mo6 O25 84.79(18) . . ?
O6 Mo6 Mo5 104.0(3) . . ?
O19 Mo6 Mo5 135.4(2) . . ?
O26 Mo6 Mo5 138.1(2) . . ?
S6 Mo6 Mo5 52.73(7) . . ?
S5 Mo6 Mo5 52.15(7) . . ?
O25 Mo6 Mo5 89.26(18) . . ?
O7 Mo7 O19 103.1(3) . . ?
O7 Mo7 O25 96.1(4) . . ?
O19 Mo7 O25 72.5(3) . . ?
O7 Mo7 S7 102.1(3) . . ?
O19 Mo7 S7 148.6(2) . . ?
O25 Mo7 S7 86.5(2) . . ?
O7 Mo7 S8 102.0(3) . . ?
O19 Mo7 S8 87.9(2) . . ?
O25 Mo7 S8 155.9(2) . . ?
S7 Mo7 S8 104.90(10) . . ?
O7 Mo7 O26 166.9(3) . . ?
O19 Mo7 O26 66.6(3) . . ?
O25 Mo7 O26 73.4(3) . . ?
S7 Mo7 O26 85.44(18) . . ?
S8 Mo7 O26 86.24(18) . . ?
O7 Mo7 Mo8 104.5(3) . . ?
O19 Mo7 Mo8 135.4(2) . . ?
O25 Mo7 Mo8 137.1(2) . . ?
S7 Mo7 Mo8 52.77(7) . . ?
S8 Mo7 Mo8 52.52(7) . . ?
O26 Mo7 Mo8 88.61(17) . . ?
O7 Mo7 K1 50.6(3) . . ?
O19 Mo7 K1 74.7(2) . . ?
O25 Mo7 K1 47.9(2) . . ?
S7 Mo7 K1 108.32(9) . . ?
S8 Mo7 K1 140.46(9) . . ?
O26 Mo7 K1 116.94(18) . . ?
Mo8 Mo7 K1 148.62(7) . . ?
O7 Mo7 K5 44.1(3) . . ?
O19 Mo7 K5 146.7(3) . . ?
O25 Mo7 K5 101.3(2) . . ?
S7 Mo7 K5 58.99(16) . . ?
S8 Mo7 K5 102.73(13) . . ?
O26 Mo7 K5 144.4(2) . . ?
Mo8 Mo7 K5 71.30(12) . . ?
K1 Mo7 K5 77.39(13) . . ?
O8 Mo8 O20 97.0(3) . . ?
O8 Mo8 O21 102.3(3) . . ?
O20 Mo8 O21 69.7(3) . . ?
O8 Mo8 O27 170.3(3) . . ?
O20 Mo8 O27 74.3(3) . . ?
O21 Mo8 O27 70.8(3) . . ?
O8 Mo8 S8 101.5(3) . . ?
O20 Mo8 S8 154.0(2) . . ?
O21 Mo8 S8 88.6(2) . . ?
O27 Mo8 S8 85.5(2) . . ?
O8 Mo8 S7 101.6(3) . . ?
O20 Mo8 S7 89.5(2) . . ?
O21 Mo8 S7 149.9(2) . . ?
O27 Mo8 S7 83.02(19) . . ?
S8 Mo8 S7 104.29(10) . . ?
O8 Mo8 Mo7 103.6(3) . . ?
O20 Mo8 Mo7 139.2(2) . . ?
O21 Mo8 Mo7 136.5(2) . . ?
O27 Mo8 Mo7 85.99(18) . . ?
S8 Mo8 Mo7 52.40(7) . . ?
S7 Mo8 Mo7 52.28(7) . . ?
O8 Mo8 Mo9 125.4(3) . . ?
O20 Mo8 Mo9 41.7(2) . . ?
O21 Mo8 Mo9 40.8(2) . . ?
O27 Mo8 Mo9 44.95(18) . . ?
S8 Mo8 Mo9 112.34(8) . . ?
S7 Mo8 Mo9 109.49(8) . . ?
Mo7 Mo8 Mo9 130.93(4) . . ?
O8 Mo8 K4 43.4(3) . 8_455 ?
O20 Mo8 K4 53.7(2) . 8_455 ?
O21 Mo8 K4 84.5(2) . 8_455 ?
O27 Mo8 K4 127.6(2) . 8_455 ?
S8 Mo8 K4 140.68(15) . 8_455 ?
S7 Mo8 K4 100.81(11) . 8_455 ?
Mo7 Mo8 K4 137.10(12) . 8_455 ?
Mo9 Mo8 K4 86.53(14) . 8_455 ?
O9 Mo9 O21 102.0(4) . . ?
O9 Mo9 O20 96.6(3) . . ?
O21 Mo9 O20 69.2(3) . . ?
O9 Mo9 O27 168.5(3) . . ?
O21 Mo9 O27 70.3(3) . . ?
O20 Mo9 O27 72.9(3) . . ?
O9 Mo9 S10 102.7(3) . . ?
O21 Mo9 S10 88.7(2) . . ?
O20 Mo9 S10 153.3(2) . . ?
O27 Mo9 S10 85.94(19) . . ?
O9 Mo9 S9 102.4(3) . . ?
O21 Mo9 S9 149.3(2) . . ?
O20 Mo9 S9 89.6(2) . . ?
O27 Mo9 S9 82.6(2) . . ?
S10 Mo9 S9 103.89(11) . . ?
O9 Mo9 Mo10 105.4(3) . . ?
O21 Mo9 Mo10 135.8(2) . . ?
O20 Mo9 Mo10 138.9(2) . . ?
O27 Mo9 Mo10 85.89(18) . . ?
S10 Mo9 Mo10 51.96(8) . . ?
S9 Mo9 Mo10 52.30(7) . . ?
O9 Mo9 Mo8 124.6(3) . . ?
O21 Mo9 Mo8 41.0(2) . . ?
O20 Mo9 Mo8 40.86(19) . . ?
O27 Mo9 Mo8 44.01(18) . . ?
S10 Mo9 Mo8 112.43(8) . . ?
S9 Mo9 Mo8 108.66(8) . . ?
Mo10 Mo9 Mo8 129.90(4) . . ?
O9 Mo9 K3 37.6(3) . . ?
O21 Mo9 K3 125.0(2) . . ?
O20 Mo9 K3 130.4(2) . . ?
O27 Mo9 K3 153.9(2) . . ?
S10 Mo9 K3 74.40(12) . . ?
S9 Mo9 K3 85.63(12) . . ?
Mo10 Mo9 K3 68.54(9) . . ?
Mo8 Mo9 K3 161.12(10) . . ?
O9 Mo9 K3 28.4(3) . 2 ?
O21 Mo9 K3 89.5(2) . 2 ?
O20 Mo9 K3 116.0(2) . 2 ?
O27 Mo9 K3 153.9(2) . 2 ?
S10 Mo9 K3 77.06(12) . 2 ?
S9 Mo9 K3 120.43(12) . 2 ?
Mo10 Mo9 K3 98.57(10) . 2 ?
Mo8 Mo9 K3 126.20(10) . 2 ?
K3 Mo9 K3 36.16(18) . 2 ?
O10 Mo10 O29 101.3(3) . . ?
O10 Mo10 O22 104.8(3) . . ?
O29 Mo10 O22 71.7(3) . . ?
O10 Mo10 S10 102.2(3) . . ?
O29 Mo10 S10 151.6(2) . . ?
O22 Mo10 S10 87.1(2) . . ?
O10 Mo10 S9 102.8(3) . . ?
O29 Mo10 S9 86.2(2) . . ?
O22 Mo10 S9 147.4(2) . . ?
S10 Mo10 S9 103.78(10) . . ?
O10 Mo10 Mo9 105.3(3) . . ?
O29 Mo10 Mo9 134.2(2) . . ?
O22 Mo10 Mo9 133.2(2) . . ?
S10 Mo10 Mo9 52.01(7) . . ?
S9 Mo10 Mo9 52.14(7) . . ?
O10 Mo10 K3 36.5(3) . . ?
O29 Mo10 K3 132.9(2) . . ?
O22 Mo10 K3 126.4(2) . . ?
S10 Mo10 K3 74.98(12) . . ?
S9 Mo10 K3 86.18(12) . . ?
Mo9 Mo10 K3 69.53(10) . . ?
O11 Mo11 O29 162.3(3) . . ?
O11 Mo11 O28 91.2(3) . . ?
O29 Mo11 O28 77.9(3) . . ?
O11 Mo11 O22 95.1(3) . . ?
O29 Mo11 O22 68.5(3) . . ?
O28 Mo11 O22 72.7(3) . . ?
O11 Mo11 S11 103.8(3) . . ?
O29 Mo11 S11 89.6(2) . . ?
O28 Mo11 S11 86.8(2) . . ?
O22 Mo11 S11 152.4(2) . . ?
O11 Mo11 S12 101.3(3) . . ?
O29 Mo11 S12 85.9(2) . . ?
O28 Mo11 S12 159.9(2) . . ?
O22 Mo11 S12 90.3(2) . . ?
S11 Mo11 S12 105.12(10) . . ?
O11 Mo11 Mo12 106.1(3) . . ?
O29 Mo11 Mo12 91.1(2) . . ?
O28 Mo11 Mo12 138.5(2) . . ?
O22 Mo11 Mo12 139.8(2) . . ?
S11 Mo11 Mo12 52.79(7) . . ?
S12 Mo11 Mo12 52.63(7) . . ?
O12 Mo12 O14 100.9(3) . 7_556 ?
O12 Mo12 O13 97.3(3) . 7_556 ?
O14 Mo12 O13 70.1(3) 7_556 7_556 ?
O12 Mo12 O30 168.2(3) . . ?
O14 Mo12 O30 70.3(3) 7_556 . ?
O13 Mo12 O30 72.5(3) 7_556 . ?
O12 Mo12 S12 101.4(3) . . ?
O14 Mo12 S12 89.5(2) 7_556 . ?
O13 Mo12 S12 154.6(2) 7_556 . ?
O30 Mo12 S12 86.71(18) . . ?
O12 Mo12 S11 101.4(3) . . ?
O14 Mo12 S11 150.7(2) 7_556 . ?
O13 Mo12 S11 88.4(2) 7_556 . ?
O30 Mo12 S11 84.7(2) . . ?
S12 Mo12 S11 104.46(10) . . ?
O12 Mo12 Mo11 104.0(3) . . ?
O14 Mo12 Mo11 137.7(2) 7_556 . ?
O13 Mo12 Mo11 137.9(2) 7_556 . ?
O30 Mo12 Mo11 87.72(19) . . ?
S12 Mo12 Mo11 52.51(7) . . ?
S11 Mo12 Mo11 52.25(7) . . ?
O12 Mo12 Mo1 122.7(3) . 7_556 ?
O14 Mo12 Mo1 40.47(19) 7_556 7_556 ?
O13 Mo12 Mo1 40.4(2) 7_556 7_556 ?
O30 Mo12 Mo1 45.52(19) . 7_556 ?
S12 Mo12 Mo1 114.30(7) . 7_556 ?
S11 Mo12 Mo1 110.54(8) . 7_556 ?
Mo11 Mo12 Mo1 133.21(4) . 7_556 ?
O24 Te1 O23 89.6(3) . . ?
O24 Te1 O25 88.6(3) . . ?
O23 Te1 O25 99.9(3) . . ?
O24 Te1 K1 70.4(2) . . ?
O23 Te1 K1 49.5(2) . . ?
O25 Te1 K1 55.2(2) . . ?
O27 Te2 O28 89.4(3) . . ?
O27 Te2 O26 88.8(3) . . ?
O28 Te2 O26 100.7(3) . . ?
O27 Te2 K2 59.5(2) . . ?
O28 Te2 K2 53.8(3) . . ?
O26 Te2 K2 58.5(2) . . ?
O30 Te3 O36 98.7(3) . . ?
O30 Te3 O29 91.2(3) . . ?
O36 Te3 O29 81.3(3) . . ?
O30 Te3 O16 90.7(3) . 7_556 ?
O36 Te3 O16 81.9(3) . 7_556 ?
O29 Te3 O16 163.1(3) . 7_556 ?
K1 Te1' Mo2 82.2(3) . . ?
O16 Te3' K7 103.7(5) 7_556 . ?
Mo2 S1 Mo1 74.83(9) . . ?
Mo2 S1 K5 82.04(16) . . ?
Mo1 S1 K5 90.85(16) . . ?
Mo2 S1 K10 145.0(3) . . ?
Mo1 S1 K10 109.6(3) . . ?
K5 S1 K10 131.3(3) . . ?
Mo1 S2 Mo2 75.04(9) . . ?
Mo3 S3 Mo4 74.64(9) . . ?
Mo3 S3 K8 144.6(3) . 7_556 ?
Mo4 S3 K8 131.7(3) . 7_556 ?
Mo3 S3 K7 121.3(3) . 7_556 ?
Mo4 S3 K7 143.2(3) . 7_556 ?
Mo3 S4 Mo4 75.53(9) . . ?
Mo3 S4 K1 96.34(10) . . ?
Mo4 S4 K1 110.42(11) . . ?
Mo5 S5 Mo6 75.55(9) . . ?
Mo5 S5 K1 109.10(10) . . ?
Mo6 S5 K1 98.41(10) . . ?
Mo6 S6 Mo5 75.39(9) . . ?
Mo6 S6 K9 142.0(3) . 7_556 ?
Mo5 S6 K9 121.8(3) . 7_556 ?
Mo6 S6 K11 126.6(4) . 7_556 ?
Mo5 S6 K11 132.5(3) . 7_556 ?
Mo7 S7 Mo8 74.95(9) . . ?
Mo7 S7 K5 86.58(18) . . ?
Mo8 S7 K5 88.39(16) . . ?
Mo7 S8 Mo8 75.08(9) . . ?
Mo7 S8 K2 104.92(12) . . ?
Mo8 S8 K2 103.88(11) . . ?
Mo9 S9 Mo10 75.56(9) . . ?
Mo9 S9 K8 126.7(3) . . ?
Mo10 S9 K8 148.1(3) . . ?
Mo9 S9 K7 142.8(3) . . ?
Mo10 S9 K7 126.4(3) . . ?
Mo10 S10 Mo9 76.03(9) . . ?
Mo10 S10 K2 104.07(12) . . ?
Mo9 S10 K2 103.70(11) . . ?
Mo11 S11 Mo12 74.96(8) . . ?
Mo11 S11 K10 145.5(3) . 7_556 ?
Mo12 S11 K10 117.2(4) . 7_556 ?
Mo11 S12 Mo12 74.86(8) . . ?
O41 K1 O31 76.0(3) 6_566 . ?
O41 K1 O32 77.2(3) 6_566 . ?
O31 K1 O32 127.6(3) . . ?
O41 K1 O23 129.7(3) 6_566 . ?
O31 K1 O23 88.7(3) . . ?
O32 K1 O23 141.7(3) . . ?
O41 K1 Te1' 138.3(4) 6_566 . ?
O31 K1 Te1' 116.0(3) . . ?
O32 K1 Te1' 114.0(3) . . ?
O41 K1 O51 104.2(8) 6_566 6_566 ?
O31 K1 O51 68.2(7) . 6_566 ?
O32 K1 O51 75.9(7) . 6_566 ?
O23 K1 O51 114.1(7) . 6_566 ?
O41 K1 O25 130.0(3) 6_566 . ?
O31 K1 O25 146.5(3) . . ?
O32 K1 O25 83.2(2) . . ?
O23 K1 O25 58.8(2) . . ?
O51 K1 O25 115.0(7) 6_566 . ?
O41 K1 O7 141.6(3) 6_566 . ?
O31 K1 O7 122.8(3) . . ?
O32 K1 O7 64.8(2) . . ?
O23 K1 O7 86.7(2) . . ?
Te1' K1 O7 68.0(3) . . ?
O51 K1 O7 62.2(7) 6_566 . ?
O25 K1 O7 53.2(2) . . ?
O41 K1 O2 140.0(3) 6_566 . ?
O31 K1 O2 64.0(3) . . ?
O32 K1 O2 127.9(3) . . ?
O23 K1 O2 52.2(2) . . ?
Te1' K1 O2 66.0(3) . . ?
O51 K1 O2 62.3(7) 6_566 . ?
O25 K1 O2 87.4(2) . . ?
O7 K1 O2 68.7(2) . . ?
O41 K1 S4 70.6(3) 6_566 . ?
O31 K1 S4 71.7(3) . . ?
O32 K1 S4 136.6(2) . . ?
O23 K1 S4 59.09(17) . . ?
Te1' K1 S4 75.9(2) . . ?
O51 K1 S4 139.5(7) 6_566 . ?
O25 K1 S4 95.56(18) . . ?
O7 K1 S4 143.87(18) . . ?
O2 K1 S4 95.26(16) . . ?
O41 K1 S5 75.2(3) 6_566 . ?
O31 K1 S5 145.0(3) . . ?
O32 K1 S5 63.5(2) . . ?
O23 K1 S5 94.55(19) . . ?
Te1' K1 S5 75.3(2) . . ?
O51 K1 S5 138.7(7) 6_566 . ?
O25 K1 S5 54.94(15) . . ?
O7 K1 S5 92.28(16) . . ?
O2 K1 S5 140.92(18) . . ?
S4 K1 S5 80.25(11) . . ?
O41 K1 Te1 128.7(3) 6_566 . ?
O31 K1 Te1 118.3(2) . . ?
O32 K1 Te1 113.6(2) . . ?
O23 K1 Te1 29.93(15) . . ?
O51 K1 Te1 127.1(7) 6_566 . ?
O25 K1 Te1 31.15(14) . . ?
O7 K1 Te1 75.20(15) . . ?
O2 K1 Te1 74.23(15) . . ?
S4 K1 Te1 69.22(8) . . ?
S5 K1 Te1 67.86(8) . . ?
O45 K2 O35 70.0(7) . . ?
O45 K2 O33 91.1(7) . . ?
O35 K2 O33 133.8(2) . . ?
O45 K2 O55' 44.8(8) . . ?
O35 K2 O55' 97.7(4) . . ?
O33 K2 O55' 96.7(4) . . ?
O45 K2 O34 106.7(7) . . ?
O35 K2 O34 70.3(3) . . ?
O33 K2 O34 76.1(2) . . ?
O55' K2 O34 151.1(4) . . ?
O45 K2 O28 139.8(7) . . ?
O35 K2 O28 79.2(2) . . ?
O33 K2 O28 129.1(2) . . ?
O34 K2 O28 85.6(3) . . ?
O45 K2 Te2' 157.1(7) . . ?
O35 K2 Te2' 107.1(3) . . ?
O33 K2 Te2' 105.3(2) . . ?
O55' K2 Te2' 115.9(4) . . ?
O34 K2 Te2' 92.9(3) . . ?
O45 K2 O26 156.3(7) . . ?
O35 K2 O26 132.8(3) . . ?
O33 K2 O26 76.3(2) . . ?
O34 K2 O26 89.8(2) . . ?
O28 K2 O26 56.4(2) . . ?
O45 K2 O63 27.5(9) . 1_565 ?
O35 K2 O63 78.9(7) . 1_565 ?
O33 K2 O63 68.1(7) . 1_565 ?
O34 K2 O63 86.3(7) . 1_565 ?
O28 K2 O63 158.0(7) . 1_565 ?
O26 K2 O63 144.0(7) . 1_565 ?
O45 K2 O27 122.3(7) . . ?
O35 K2 O27 114.0(2) . . ?
O33 K2 O27 111.7(2) . . ?
O34 K2 O27 129.6(3) . . ?
O28 K2 O27 49.8(2) . . ?
O26 K2 O27 48.80(18) . . ?
O63 K2 O27 143.9(7) 1_565 . ?
O45 K2 S8 96.5(7) . . ?
O35 K2 S8 156.5(2) . . ?
O33 K2 S8 63.05(16) . . ?
O55' K2 S8 60.7(3) . . ?
O34 K2 S8 133.1(2) . . ?
O28 K2 S8 102.28(17) . . ?
Te2' K2 S8 77.6(2) . . ?
O26 K2 S8 59.95(16) . . ?
O63 K2 S8 98.2(7) 1_565 . ?
O27 K2 S8 56.10(15) . . ?
O45 K2 S10 80.8(7) . . ?
O35 K2 S10 64.59(19) . . ?
O33 K2 S10 155.6(2) . . ?
O55' K2 S10 61.4(4) . . ?
O34 K2 S10 128.3(2) . . ?
O28 K2 S10 62.63(17) . . ?
Te2' K2 S10 77.8(2) . . ?
O26 K2 S10 102.53(16) . . ?
O63 K2 S10 107.9(7) 1_565 . ?
O27 K2 S10 56.49(14) . . ?
S8 K2 S10 94.87(11) . . ?
K3 K3 O54 129.9(8) 2 . ?
K3 K3 O40 128.6(3) 2 . ?
O54 K3 O40 83.1(8) . . ?
K3 K3 O9 66.0(3) 2 2 ?
O54 K3 O9 88.0(8) . 2 ?
O40 K3 O9 79.7(3) . 2 ?
K3 K3 O10 126.6(4) 2 . ?
O54 K3 O10 95.9(7) . . ?
O40 K3 O10 74.8(3) . . ?
O9 K3 O10 153.5(4) 2 . ?
K3 K3 O54' 124.4(6) 2 . ?
O40 K3 O54' 96.1(7) . . ?
O9 K3 O54' 97.7(6) 2 . ?
O10 K3 O54' 92.2(6) . . ?
K3 K3 O9 60.7(3) 2 . ?
O54 K3 O9 163.7(8) . . ?
O40 K3 O9 80.9(4) . . ?
O9 K3 O9 86.4(3) 2 . ?
O10 K3 O9 82.5(3) . . ?
O54' K3 O9 174.5(6) . . ?
K3 K3 Mo10 108.2(3) 2 . ?
O54 K3 Mo10 116.6(7) . . ?
O40 K3 Mo10 78.3(3) . . ?
O9 K3 Mo10 144.3(3) 2 . ?
O10 K3 Mo10 20.66(17) . . ?
O54' K3 Mo10 112.3(6) . . ?
O9 K3 Mo10 62.58(18) . . ?
K3 K3 Mo9 73.8(2) 2 . ?
O54 K3 Mo9 156.1(7) . . ?
O40 K3 Mo9 81.7(3) . . ?
O9 K3 Mo9 107.1(3) 2 . ?
O10 K3 Mo9 62.28(19) . . ?
O54' K3 Mo9 154.2(6) . . ?
O9 K3 Mo9 21.00(16) . . ?
Mo10 K3 Mo9 41.93(6) . . ?
K3 K3 Mo9 70.0(2) 2 2 ?
O54 K3 Mo9 74.3(7) . 2 ?
O40 K3 Mo9 88.2(3) . 2 ?
O9 K3 Mo9 17.00(18) 2 2 ?
O10 K3 Mo9 161.5(3) . 2 ?
O9 K3 Mo9 102.3(2) . 2 ?
Mo10 K3 Mo9 160.98(19) . 2 ?
Mo9 K3 Mo9 123.31(16) . 2 ?
O53 K4 O4 78.5(12) . . ?
O53 K4 O49 118.5(13) . . ?
O4 K4 O49 149.3(4) . . ?
O53 K4 O63' 156.0(15) . 4_556 ?
O4 K4 O63' 78.1(9) . 4_556 ?
O49 K4 O63' 85.0(9) . 4_556 ?
O53 K4 O39 69.2(12) . 8_556 ?
O4 K4 O39 66.5(3) . 8_556 ?
O49 K4 O39 141.5(4) . 8_556 ?
O53 K4 O8 114.0(12) . 8_556 ?
O4 K4 O8 126.6(3) . 8_556 ?
O49 K4 O8 72.4(4) . 8_556 ?
O39 K4 O8 70.6(3) 8_556 8_556 ?
O53 K4 O50 111.7(13) . . ?
O4 K4 O50 69.9(4) . . ?
O49 K4 O50 79.7(5) . . ?
O63' K4 O50 64.9(9) 4_556 . ?
O39 K4 O50 135.3(5) 8_556 . ?
O8 K4 O50 133.7(5) 8_556 . ?
O53 K4 O53' 57.0(15) . . ?
O4 K4 O53' 66.5(10) . . ?
O49 K4 O53' 100.0(10) . . ?
O63' K4 O53' 117.2(13) 4_556 . ?
O39 K4 O53' 113.1(10) 8_556 . ?
O8 K4 O53' 164.4(11) 8_556 . ?
O50 K4 O53' 55.0(10) . . ?
O53 K4 O20 63.1(12) . 8_556 ?
O4 K4 O20 131.0(3) . 8_556 ?
O49 K4 O20 79.0(4) . 8_556 ?
O39 K4 O20 71.8(3) 8_556 8_556 ?
O8 K4 O20 55.6(2) 8_556 8_556 ?
O50 K4 O20 151.1(5) . 8_556 ?
O53 K4 O63 152.3(14) . 4_556 ?
O4 K4 O63 84.9(7) . 4_556 ?
O49 K4 O63 86.7(7) . 4_556 ?
O39 K4 O63 83.8(7) 8_556 4_556 ?
O8 K4 O63 59.9(7) 8_556 4_556 ?
O50 K4 O63 82.7(8) . 4_556 ?
O20 K4 O63 115.3(7) 8_556 4_556 ?
O53 K4 Mo8 92.5(12) . 8_556 ?
O4 K4 Mo8 133.6(2) . 8_556 ?
O49 K4 Mo8 74.1(3) . 8_556 ?
O39 K4 Mo8 67.8(2) 8_556 8_556 ?
O8 K4 Mo8 23.16(16) 8_556 8_556 ?
O50 K4 Mo8 150.8(4) . 8_556 ?
O20 K4 Mo8 32.47(14) 8_556 8_556 ?
O63 K4 Mo8 82.9(6) 4_556 8_556 ?
O53 K4 K5 142.1(12) . 8_556 ?
O4 K4 K5 138.8(4) . 8_556 ?
O49 K4 K5 35.7(4) . 8_556 ?
O39 K4 K5 113.6(3) 8_556 8_556 ?
O8 K4 K5 44.7(2) 8_556 8_556 ?
O50 K4 K5 92.6(4) . 8_556 ?
O20 K4 K5 81.4(2) 8_556 8_556 ?
O63 K4 K5 55.2(6) 4_556 8_556 ?
Mo8 K4 K5 58.40(13) 8_556 8_556 ?
O49 K5 O61' 162.9(10) 8_455 5_566 ?
O49 K5 O2 122.3(5) 8_455 . ?
O61' K5 O2 72.7(10) 5_566 . ?
O49 K5 O58 112.8(8) 8_455 . ?
O2 K5 O58 64.7(7) . . ?
O49 K5 O61 142.3(7) 8_455 5_566 ?
O2 K5 O61 95.4(6) . 5_566 ?
O58 K5 O61 84.2(9) . 5_566 ?
O49 K5 O7 123.3(4) 8_455 . ?
O61' K5 O7 65.6(10) 5_566 . ?
O2 K5 O7 76.0(3) . . ?
O58 K5 O7 122.7(8) . . ?
O61 K5 O7 59.0(6) 5_566 . ?
O49 K5 O8 67.0(4) 8_455 . ?
O61' K5 O8 107.1(10) 5_566 . ?
O2 K5 O8 142.1(4) . . ?
O58 K5 O8 150.8(8) . . ?
O61 K5 O8 81.8(6) 5_566 . ?
O7 K5 O8 70.2(3) . . ?
O49 K5 O52 93.5(7) 8_455 5_556 ?
O2 K5 O52 115.5(7) . 5_556 ?
O58 K5 O52 51.8(10) . 5_556 ?
O61 K5 O52 70.2(9) 5_566 5_556 ?
O7 K5 O52 128.9(7) . 5_556 ?
O8 K5 O52 99.1(7) . 5_556 ?
O49 K5 O58' 90.6(8) 8_455 . ?
O61' K5 O58' 81.9(12) 5_566 . ?
O2 K5 O58' 85.5(8) . . ?
O7 K5 O58' 146.1(8) . . ?
O8 K5 O58' 132.4(8) . . ?
O52 K5 O58' 38.4(10) 5_556 . ?
O49 K5 O1 64.9(4) 8_455 . ?
O61' K5 O1 118.2(10) 5_566 . ?
O2 K5 O1 71.0(3) . . ?
O58 K5 O1 55.9(7) . . ?
O61 K5 O1 140.1(6) 5_566 . ?
O7 K5 O1 142.7(3) . . ?
O8 K5 O1 131.9(4) . . ?
O52 K5 O1 82.0(7) 5_556 . ?
O58' K5 O1 47.4(8) . . ?
O49 K5 S7 69.5(4) 8_455 . ?
O61' K5 S7 121.5(10) 5_566 . ?
O2 K5 S7 91.6(3) . . ?
O58 K5 S7 153.9(8) . . ?
O61 K5 S7 110.1(6) 5_566 . ?
O7 K5 S7 55.9(2) . . ?
O8 K5 S7 55.3(2) . . ?
O52 K5 S7 152.8(7) 5_556 . ?
O58' K5 S7 154.3(8) . . ?
O1 K5 S7 107.7(3) . . ?
O49 K5 S1 67.4(4) 8_455 . ?
O61' K5 S1 128.9(10) 5_566 . ?
O2 K5 S1 56.7(2) . . ?
O58 K5 S1 97.2(8) . . ?
O61 K5 S1 146.7(6) 5_566 . ?
O7 K5 S1 94.0(3) . . ?
O8 K5 S1 108.6(3) . . ?
O52 K5 S1 135.2(7) 5_556 . ?
O58' K5 S1 99.2(8) . . ?
O1 K5 S1 53.2(2) . . ?
S7 K5 S1 58.71(16) . . ?
K7 K7 Te3' 147.4(9) 7_556 . ?
K7 K7 S9 135.9(8) 7_556 . ?
Te3' K7 S9 61.9(3) . . ?
S3 K7 S9 63.4(3) 7_556 . ?
S3 K8 S9 67.3(3) 7_556 . ?
S3 K8 K8 122.9(7) 7_556 7_556 ?
S9 K8 K8 128.0(6) . 7_556 ?
S6 K9 K9 135.2(8) 7_556 7_556 ?
S11 K10 S1 87.4(4) 7_556 . ?
S11 K10 K10 133.4(8) 7_556 7_556 ?
S1 K10 K10 103.2(6) . 7_556 ?
O44 K12 O18 86.3(9) 7_556 7_556 ?
Mo1 O1 K5 109.8(4) . . ?
Mo2 O2 K5 118.0(4) . . ?
Mo2 O2 K1 103.4(3) . . ?
K5 O2 K1 108.9(3) . . ?
Mo4 O4 K4 153.6(4) . . ?
Mo7 O7 K5 113.9(4) . . ?
Mo7 O7 K1 105.8(4) . . ?
K5 O7 K1 106.1(3) . . ?
Mo8 O8 K4 113.4(4) . 8_455 ?
Mo8 O8 K5 112.9(4) . . ?
K4 O8 K5 95.5(3) 8_455 . ?
Mo9 O9 K3 134.6(5) . 2 ?
Mo9 O9 K3 121.4(4) . . ?
K3 O9 K3 53.3(3) 2 . ?
Mo10 O10 K3 122.9(4) . . ?
Mo1 O13 Mo12 99.1(3) . 7_556 ?
Mo12 O14 Mo1 99.1(3) 7_556 . ?
Mo3 O15 Mo2 97.7(3) . . ?
Mo3 O16 Te3 125.8(4) . 7_556 ?
Mo3 O16 Mo2 100.9(3) . . ?
Te3 O16 Mo2 132.9(4) 7_556 . ?
Mo3 O16 Te3' 136.3(5) . 7_556 ?
Te3 O16 Te3' 20.0(3) 7_556 7_556 ?
Mo2 O16 Te3' 117.0(5) . 7_556 ?
Mo4 O17 Mo5 97.9(3) . . ?
Mo5 O18 Mo4 97.2(3) . . ?
Mo5 O18 K12 111.1(4) . 7_556 ?
Mo4 O18 K12 145.2(5) . 7_556 ?
Mo7 O19 Mo6 102.7(3) . . ?
Mo8 O20 Mo9 97.4(3) . . ?
Mo8 O20 K4 93.8(3) . 8_455 ?
Mo9 O20 K4 134.1(3) . 8_455 ?
Mo9 O21 Mo8 98.2(3) . . ?
Mo10 O22 Mo11 99.8(3) . . ?
Te1 O23 Mo2 136.0(4) . . ?
Te1 O23 Mo3 111.1(3) . . ?
Mo2 O23 Mo3 87.7(3) . . ?
Te1 O23 K1 100.6(3) . . ?
Mo2 O23 K1 107.5(3) . . ?
Mo3 O23 K1 113.9(3) . . ?
Te1 O24 Mo4 127.1(3) . . ?
Te1 O24 Mo5 126.8(3) . . ?
Mo4 O24 Mo5 91.6(3) . . ?
Te1 O25 Mo7 136.7(4) . . ?
Te1 O25 Mo6 115.1(3) . . ?
Mo7 O25 Mo6 93.3(3) . . ?
Te1 O25 K1 93.6(3) . . ?
Mo7 O25 K1 101.4(3) . . ?
Mo6 O25 K1 117.8(3) . . ?
Te2 O26 Mo6 137.9(4) . . ?
Te2 O26 Mo7 114.7(3) . . ?
Mo6 O26 Mo7 90.8(3) . . ?
Te2 O26 K2 90.5(3) . . ?
Mo6 O26 K2 114.1(3) . . ?
Mo7 O26 K2 107.5(3) . . ?
Te2 O27 Mo8 126.6(3) . . ?
Te2 O27 Mo9 126.1(4) . . ?
Mo8 O27 Mo9 91.0(3) . . ?
Te2 O27 K2 90.7(3) . . ?
Mo8 O27 K2 111.7(3) . . ?
Mo9 O27 K2 111.1(2) . . ?
Te2 O28 Mo11 133.8(4) . . ?
Te2 O28 K2 96.0(3) . . ?
Mo11 O28 K2 121.8(3) . . ?
Te3 O29 Mo10 124.3(3) . . ?
Te3 O29 Mo11 131.7(4) . . ?
Mo10 O29 Mo11 102.5(3) . . ?
Te3 O30 Mo12 134.7(4) . . ?
Te3 O30 Mo1 134.9(3) . 7_556 ?
Mo12 O30 Mo1 89.2(2) . 7_556 ?
O63 O45 K2 96(2) 1_565 . ?
K4 O49 K5 109.7(6) . 8_556 ?
O45 O63 K2 56.3(17) 1_545 1_545 ?
O45 O63 K4 134(2) 1_545 4_546 ?
K2 O63 K4 126.8(11) 1_545 4_546 ?

_refine_diff_density_max         2.73
_refine_diff_density_min         -1.18
_refine_diff_density_rms         0.25

_shelx_res_file                  
;
TITL ecl3832 in C2/c (C4H12N)K9(Mo2O2S2)12(OH)18(TeO3)4(TeO4)2(H2O)48
    shelx.res
    created by SHELXL-2016/6 at 15:04:11 on 03-May-2017
CELL  0.71073  33.9057  18.8942  29.6407   90.000  119.541   90.000
ZERR     4.00   0.0034   0.0016   0.0026    0.000    0.004    0.000
LATT   7
SYMM  - X,   Y, 1/2 - Z
SFAC  MO   TE   S    K    O    N    C    H
UNIT  96 24 96 36 440 4 16 504
MERG   2
OMIT    -4.00  52.00
OMIT     2   0   0
OMIT     1   1   0
OMIT    -1   1   1
OMIT    -1   3   1
OMIT    -4   0   4
OMIT     1   3   2
OMIT     5   1   3
OMIT    -3   1   5
FMAP   2
PLAN   20
SIZE     0.070   0.080   0.100
ACTA
BOND
L.S.  10
TEMP  -123.00
WGHT    0.067400  478.609192
EXTI    0.000038
FVAR       0.01473   0.91657   0.92225   0.90195
MO1   1    0.133738    0.025714    0.549130    11.00000    0.02573    0.02539 =
         0.01994    0.00056    0.01118    0.00194
MO2   1    0.174219    0.112651    0.637913    11.00000    0.02588    0.02342 =
         0.02137   -0.00044    0.01323    0.00071
MO3   1    0.280674    0.131911    0.721156    11.00000    0.02645    0.01854 =
         0.01836    0.00237    0.00981    0.00072
MO4   1    0.336740    0.254236    0.756637    11.00000    0.02427    0.01741 =
         0.02195    0.00278    0.01170    0.00376
MO5   1    0.309222    0.415338    0.725616    11.00000    0.02647    0.01723 =
         0.02355    0.00255    0.01340    0.00190
MO6   1    0.222452    0.473003    0.654561    11.00000    0.02462    0.01638 =
         0.02219   -0.00123    0.01012    0.00093
MO7   1    0.125181    0.392551    0.589071    11.00000    0.02450    0.02291 =
         0.02182   -0.00282    0.01300   -0.00355
MO8   1    0.063634    0.394643    0.480642    11.00000    0.02340    0.02421 =
         0.02318   -0.00279    0.01201   -0.00621
MO9   1    0.070519    0.468815    0.387772    11.00000    0.02317    0.02851 =
         0.01965   -0.00132    0.00842   -0.00450
MO10  1    0.141510    0.553637    0.390110    11.00000    0.02334    0.02746 =
         0.02029    0.00175    0.01051   -0.00228
MO11  1    0.237854    0.598916    0.489918    11.00000    0.02596    0.01949 =
         0.02308   -0.00502    0.01418   -0.00511
MO12  1    0.326597    0.571006    0.508716    11.00000    0.02569    0.02193 =
         0.01758   -0.00203    0.01113   -0.00264
PART    1
TE1   2    0.230760    0.283930    0.637663    21.00000    0.02531    0.01404 =
         0.01485    0.00062    0.00966    0.00179
TE2   2    0.176786    0.450997    0.510933    31.00000    0.02118    0.01876 =
         0.02013    0.00000    0.01156   -0.00108
TE3   2    0.236627    0.467431    0.391814    41.00000    0.02319    0.01539 =
         0.01817   -0.00307    0.01184   -0.00279
PART    2
TE1'  2    0.205817    0.274665    0.641275   -21.00000    0.03417
TE2'  2    0.178202    0.488507    0.523502   -31.00000    0.01801
TE3'  2    0.252527    0.447653    0.417008   -41.00000    0.03383
PART    0
S1    3    0.157506    0.142432    0.554623    11.00000    0.03840    0.02223 =
         0.02326    0.00279    0.01460    0.00386
S2    3    0.158172   -0.007051    0.634039    11.00000    0.03753    0.02689 =
         0.02321    0.00033    0.01710   -0.00390
S3    3    0.317257    0.186979    0.681479    11.00000    0.02779    0.02491 =
         0.02483    0.00115    0.01479    0.00048
S4    3    0.292084    0.206608    0.788579    11.00000    0.03211    0.02249 =
         0.02046    0.00258    0.01337   -0.00051
S5    3    0.250664    0.444924    0.741881    11.00000    0.02962    0.02426 =
         0.02381   -0.00049    0.01423    0.00339
S6    3    0.276280    0.428241    0.635304    11.00000    0.03028    0.02379 =
         0.02613    0.00363    0.01720    0.00227
S7    3    0.126001    0.319647    0.526253    11.00000    0.03201    0.02178 =
         0.02537   -0.00320    0.01360   -0.00306
S8    3    0.068889    0.475895    0.542650    11.00000    0.02470    0.02846 =
         0.03123   -0.00631    0.01493   -0.00158
S9    3    0.136674    0.430070    0.389565    11.00000    0.02758    0.02971 =
         0.02555   -0.00408    0.01505   -0.00553
S10   3    0.080017    0.590746    0.398383    11.00000    0.02917    0.02645 =
         0.03120    0.00576    0.01462    0.00166
S11   3    0.283150    0.503034    0.533585    11.00000    0.03041    0.02517 =
         0.02340    0.00237    0.01611   -0.00302
S12   3    0.277772    0.660212    0.457303    11.00000    0.02852    0.01983 =
         0.02758   -0.00133    0.01643   -0.00283
K1    4    0.180753    0.285232    0.724517    10.70000    0.07933    0.02325 =
         0.02503    0.00878    0.03791    0.02021
K2    4    0.123822    0.614224    0.527713    10.70000    0.05351    0.02003 =
         0.02253   -0.00378    0.02441   -0.00867
K3    4    0.035696    0.546012    0.246759    10.50000    0.03775    0.06731 =
         0.02902   -0.00427    0.00738   -0.00343
K4    4    0.476834    0.235997    0.875935    10.60000    0.05031    0.05443 =
         0.08300    0.02507   -0.03727   -0.01315
K5    4    0.054719    0.204943    0.547635    10.50000    0.06361    0.07615 =
         0.08293    0.02181    0.01862   -0.00078
PART    1
K6    4    0.135654    0.195966    0.404564    10.40000    0.03943    0.01449 =
         0.02484    0.00582    0.02806    0.00968
PART    2
K7    4    0.234591    0.302119    0.456688    10.20000    0.04773
PART    3
K8    4    0.191613    0.267559    0.437136    10.20000    0.04676
PART    4
K9    4    0.209485    0.194575    0.438716    10.15000    0.03132
PART    5
K10   4    0.205491    0.169328    0.466082    10.15000    0.03690
PART    6
K11   4    0.243992    0.197544    0.469099    10.15000    0.05061
PART    7
K12   4    0.107847    0.110640    0.358100    10.15000    0.04868
PART    0
O1    5    0.077550    0.035349    0.526182    11.00000    0.02939    0.04320 =
         0.03103   -0.00282    0.01142    0.00280
O2    5    0.130953    0.150602    0.642165    11.00000    0.02915    0.04080 =
         0.03043   -0.00433    0.01550    0.00682
O3    5    0.316045    0.066007    0.753906    11.00000    0.03662    0.01802 =
         0.02407    0.00443    0.01064    0.00147
O4    5    0.388586    0.222725    0.797914    11.00000    0.02779    0.02981 =
         0.03125    0.00544    0.01264    0.00536
O5    5    0.342631    0.486858    0.746568    11.00000    0.03199    0.02604 =
         0.03349    0.00327    0.01443    0.00333
O6    5    0.231448    0.560470    0.657824    11.00000    0.03545    0.02002 =
         0.02701   -0.00217    0.01174    0.00211
O7    5    0.100066    0.340686    0.613565    11.00000    0.03929    0.03060 =
         0.03814   -0.00452    0.02588   -0.00856
O8    5    0.020675    0.343063    0.473978    11.00000    0.03313    0.03411 =
         0.03932   -0.00855    0.02038   -0.01525
O9    5    0.031571    0.460769    0.324507    11.00000    0.03196    0.04816 =
         0.02661   -0.00463    0.00631   -0.01220
O10   5    0.124521    0.572624    0.327936    11.00000    0.03149    0.04451 =
         0.02323    0.00331    0.01177   -0.00190
O11   5    0.243681    0.653608    0.537921    11.00000    0.03761    0.02953 =
         0.03527   -0.00696    0.02488   -0.00688
O12   5    0.360157    0.615377    0.563875    11.00000    0.03799    0.03333 =
         0.02188   -0.00428    0.01398   -0.00907
O13   5    0.130613    0.017939    0.476385    11.00000    0.03073    0.03346 =
         0.02158    0.00260    0.01138    0.00820
O14   5    0.136292   -0.081908    0.531000    11.00000    0.02901    0.02676 =
         0.03340   -0.00291    0.01893   -0.00507
O15   5    0.219437    0.101388    0.720078    11.00000    0.02913    0.02930 =
         0.02396    0.00281    0.01203   -0.00425
O16   5    0.241006    0.083149    0.652091    11.00000    0.02947    0.02507 =
         0.02113    0.00190    0.01149   -0.00015
O17   5    0.336492    0.349988    0.792487    11.00000    0.03368    0.01709 =
         0.02668    0.00242    0.01552    0.00502
O18   5    0.355880    0.340753    0.725636    11.00000    0.03536    0.02427 =
         0.03095    0.00683    0.02134    0.00263
O19   5    0.157637    0.468988    0.646563    11.00000    0.02224    0.02940 =
         0.02438   -0.00644    0.00705    0.00439
O20   5    0.061479    0.365125    0.410804    11.00000    0.03127    0.02853 =
         0.02604   -0.01124    0.01600   -0.01277
O21   5    0.029555    0.472987    0.422974    11.00000    0.01699    0.03951 =
         0.02844    0.00397    0.01121   -0.00525
O22   5    0.175214    0.645376    0.431275    11.00000    0.03264    0.01798 =
         0.03150   -0.00283    0.01139   -0.00670
PART    1
O23   5    0.214317    0.208485    0.666719    11.00000    0.02858    0.03404 =
         0.02441    0.00269    0.01096   -0.00444
O24   5    0.273790    0.311498    0.702960    11.00000    0.02917    0.01743 =
         0.02298    0.00034    0.01438    0.00098
O25   5    0.191549    0.356885    0.638708    11.00000    0.02514    0.02955 =
         0.02350   -0.00501    0.01024   -0.00268
O26   5    0.175791    0.469583    0.574039    11.00000    0.02376    0.02595 =
         0.02558   -0.00455    0.00687   -0.00107
O27   5    0.114552    0.462395    0.474859    11.00000    0.02276    0.02338 =
         0.02212    0.00272    0.00891    0.00007
O28   5    0.183468    0.543477    0.491874    11.00000    0.03160    0.02792 =
         0.04026    0.00188    0.01817   -0.00295
O29   5    0.209201    0.539594    0.419064    11.00000    0.02671    0.02718 =
         0.02632   -0.00200    0.01249   -0.00643
O30   5    0.294832    0.502021    0.435848    11.00000    0.03139    0.01749 =
         0.01583    0.00043    0.00936    0.00173
PART    0
O31   5    0.175947    0.158291    0.768731    11.00000    0.08766    0.03868 =
         0.06008   -0.00102    0.04578    0.00299
O32   5    0.142460    0.415812    0.727228    11.00000    0.05329    0.04220 =
         0.04366    0.00100    0.02232   -0.00439
O33   5    0.126063    0.602415    0.624426    11.00000    0.03167    0.02738 =
         0.02485   -0.00487    0.01195   -0.00617
O34   5    0.207013    0.694166    0.601048    11.00000    0.13788    0.04934 =
         0.07606    0.01976    0.09169    0.03264
O35   5    0.137963    0.726370    0.475188    11.00000    0.04973    0.03306 =
         0.04690   -0.00377    0.03295   -0.00296
O36   5    0.217282    0.537517    0.336524    11.00000    0.04090    0.04017 =
         0.03234    0.00083    0.02062    0.00482
O37   5    0.159939   -0.181884    0.607169    11.00000    0.14046    0.05115 =
         0.08459    0.02656    0.08944    0.02894
O38   5    0.089682    0.102109    0.702066    11.00000    0.04325    0.09836 =
         0.07601    0.03430    0.02231   -0.00678
O39   5   -0.054339    0.404641    0.357741    11.00000    0.02891    0.07326 =
         0.04451   -0.02534    0.01644   -0.01868
O40   5    0.085839    0.433331    0.246442    11.00000    0.07882    0.08842 =
         0.05252   -0.01176    0.00958    0.00373
O41   5    0.221343    0.686245    0.326667    11.00000    0.10835    0.06388 =
         0.04909   -0.00551    0.03566   -0.01797
O42   5    0.324317    0.601283    0.643541    11.00000    0.06765    0.04530 =
         0.02412   -0.01307    0.02534   -0.01271
O44   5    0.389506    0.496321    0.664956    10.55000    0.07354
O45   5    0.054477    0.705776    0.493153    10.30000    0.05278
O46   5    0.038137   -0.083207    0.334300    10.20000    0.06877
O47   5    0.062176    0.315413    0.282116    10.50000    0.05839
O48   5    0.070900    0.756061    0.301108    10.50000    0.07431
O49   5    0.545407    0.319371    0.948537    10.80000    0.07310
O50   5    0.431685    0.383674    0.844335    10.60000    0.07445
O51   5    0.084945    0.750957    0.195951    10.30000    0.06360
O52   5    0.045541   -0.133818    0.484579    10.30000    0.06499
O53   5    0.485828    0.188144    0.813942    10.25000    0.07023
PART    1
O54   5    0.049685    0.591818    0.170568    10.40000    0.07817
O55   5    0.002937    0.598323    0.433672    10.55000    0.03490
O56   5    0.057231    0.777768    0.388686    10.70000    0.10265
O57   5    0.165604    0.748865    0.358841    10.80000    0.06820
O58   5    0.035655    0.078388    0.591188    10.30000    0.06297
O59   5    0.044916   -0.060766    0.419067    10.30000    0.04005
O60   5    0.481156    0.427375    0.956311    10.30000    0.05446
O61   5   -0.011506    0.715881    0.397809    10.30000    0.04674
O62   5    0.436464    0.415414    0.751774    10.30000    0.05430
O63   5    0.067937   -0.261325    0.544318    10.30000    0.06405
PART    2
O53'  5    0.456474    0.316072    0.775504    10.20000    0.05911
O54'  5    0.049014    0.629859    0.176025    10.30000    0.03289
O55'  5    0.024267    0.603869    0.461650    10.45000    0.03244
O56'  5    0.056949    0.792113    0.409859    10.25000    0.01676
O57'  5    0.185147    0.765691    0.389060    10.30000    0.04865
O58'  5    0.005408    0.048979    0.542218    10.30000    0.07926
O59'  5    0.037905    0.038456    0.403638    10.30000    0.06141
O60'  5    0.483819    0.453242    0.941768    10.30000    0.04030
O61'  5   -0.035305    0.771269    0.370041    10.25000    0.07013
O62'  5    0.444872    0.468035    0.775290    10.30000    0.07783
O63'  5    0.070623   -0.222743    0.574880    10.30000    0.07230
PART    3
O58"  5    0.065716    0.026335    0.639342    10.20000    0.04989
PART    8
O64   5    0.124517    0.193734    0.351661    10.25000    0.04489
HKLF    4


REM  ecl3832 in C2/c (C4H12N)K9(Mo2O2S2)12(OH)18(TeO3)4(TeO4)2(H2O)48
REM R1 =  0.0534 for   11584 Fo > 4sig(Fo)  and  0.0847 for all   16217 data
REM    848 parameters refined using      0 restraints

END

WGHT      0.0674    478.5948

REM Highest difference peak  2.730,  deepest hole -1.183,  1-sigma level  0.253
Q1    1   0.1138  0.2419  0.4213  11.00000  0.05    2.73
Q2    1   0.1294  0.1189  0.4121  11.00000  0.05    2.52
Q3    1   0.1834  0.2580  0.4673  11.00000  0.05    2.47
Q4    1   0.2500  0.2500  0.5000  10.50000  0.05    2.27
Q5    1   0.0989  0.1777  0.3670  11.00000  0.05    2.04
Q6    1   0.2775  0.2265  0.4923  11.00000  0.05    1.96
Q7    1   0.2651  0.3117  0.4880  11.00000  0.05    1.88
Q8    1   0.1024  0.2568  0.3823  11.00000  0.05    1.81
Q9    1   0.5250  0.3802  0.8112  11.00000  0.05    1.79
Q10   1   0.1756  0.0647  0.6419  11.00000  0.05    1.77
Q11   1   0.2478  0.3252  0.4529  11.00000  0.05    1.73
Q12   1   0.1087  0.6308  0.5299  11.00000  0.05    1.67
Q13   1   0.1282  0.1497  0.4371  11.00000  0.05    1.61
Q14   1   0.1506  0.1380  0.4371  11.00000  0.05    1.60
Q15   1   0.2005  0.2550  0.4269  11.00000  0.05    1.58
Q16   1   0.1452  0.1605  0.3706  11.00000  0.05    1.55
Q17   1   0.1940  0.1858  0.4804  11.00000  0.05    1.55
Q18   1   0.1224  0.1492  0.3516  11.00000  0.05    1.55
Q19   1   0.4822  0.3924  0.9957  11.00000  0.05    1.49
Q20   1   0.0365  0.8688  0.2488  11.00000  0.05    1.46
;
_shelx_res_checksum              8433
